# Supplementary material for: Synthesis and Antioxidant Activities of Novel Pyrimidine Acrylamides as Inhibitors of Lipoxygenase: Molecular Modeling and In Silico Physicochemical Studies
Source: Molecules. 2024 Mar 7;29(6):1189. doi: 10.3390/molecules29061189 (PMC10974930; doi:10.3390/molecules29061189)
Supplement: Supplementary file 1 [file molecules-29-01189-s001.zip]

Archive with 1 entries (1 files):
- molecules-2851751-supplementary.pdf
